# Supplementary material for: Spatiotemporal dynamics of tumor–CAR T-cell interaction following local administration in solid cancers
Source: PLoS Comput Biol. 2025 Jun 3;21(6):e1013117. doi: 10.1371/journal.pcbi.1013117 (PMC12165384; doi:10.1371/journal.pcbi.1013117)
Supplement: S1 Data — Data digitized from pre-clinical mouse studies and used for model fitting. (.XLSX) [file pcbi.1013117.s002.xlsx]

## Sheet: ZhaoFig5B
time	tumorBLI	foldchange
-31	971627951	1
-24	1059253725	1.09018
-10	1433012570	1.47486
-3	1995262314	2.05353
8	697830584	0.718208
15	3447466	0.00354813
20	10592537	0.0109018
27	3704674	0.00381285
33	2985382	0.00307256
39	2475996	0.0025483
47	1154781	0.0011885
55	621942	0.000640103

## Sheet: SkovgardFig5E
time	foldchangeTumorBLI
0	1
1	0.810269
3	0.119163
8	0.0996111

## Sheet: SkovgardFig5F
time	foldchangeCARTBLI
0	1
1	3.58915
2	6.00263
3	6.09691
4	3.67404
6	2.69017
8	2.0802
